# Supplementary material for: The prevalence of insomnia and restless legs syndrome among Japanese outpatients with rheumatic disease: A cross-sectional study
Source: PLoS One. 2020 Mar 20;15(3):e0230273. doi: 10.1371/journal.pone.0230273 (PMC7083624; doi:10.1371/journal.pone.0230273)
Supplement: S1 Data — (XLSX) [file pone.0230273.s005.xlsx]

## Sheet: Sheet1 (3)
ID	age	sex	height	weight	BMI	weight at 20	the heaviest weight	no comorbidity	hypertension	diabetes mellitus	hyperlipidemia	hyperuricemia	osteoporosis	Depression	others	no past history	cerebral infarction	cerebral hemorrhage	subarachnoid hemorrhage	angina	myocardial infarction	ischemic heart disease	arrhythmia	fracture	a part of fracture	others	frequency of drinking	amount of drinking	drinking habit	smoking	smoking duration of smoker(year)	amount of smoking of smoker	smoking duration of ex-smoker(year)	amount of smoking of smoker	duration of non-smoking of ex-smoker(year)	rheumatic disease	RA	SLE	rheumatic disease(RA or SLE or others)		duration of disease(yr)	PSL1(mg)	MTX(mg)	SASP	CyA	AZ	LFM	CPA	FK506
1	80	1	164	72	26.7698	70	74	1	0	0	0	0	0	0	0	0	1	1	0	1	0	1	1	0	0	0	3	2	0	1	60	10	0	0	0	1	1		1		8	0	0	0	0	0	0	0	1
2	73	1	168	73	25.8645	55	73	0	0	0	0	0	1	0	0	1	0	0	0	0	0	0	0	0	0	0	5	0	0	2	0	0	45	30	10	2		1	2		5	5	0	0	0	0	0	0	0
3	36	2	162	50	19.052	44	52	0	0	0	1	0	0	0	0	0	0	0	0	0	0	0	0	0	0	1	5	0	0	3	0	0	0	0	0	2		1	2		15	9	0	0	0	0	0	0	3
4	58	2	154	44.5	18.7637	47	50	0	0	1	0	0	1	0	0	0	0	0	0	0	0	0	0	0	0	1	1	1	0	3	0	0	0	0	0	1	1		1		24	10	0	0	0	0	0	0	1.5
5	74	1	164	56	20.8209	58	60	1	0	0	0	0	0	0	0	0	0	0	0	0	0	0	0	0	0	1	5	0	0	3	0	0	0	0	0	1	1		1		13	0	8	0	0	0	0	0	0
6	68	2	153	56	23.9224	48	56	1	0	0	0	0	0	0	0	0	0	0	0	0	0	0	0	0	0	1	3	1	0	3	0	0	0	0	0	10			3		29	0	12	0	0	0	0	0	0
7	74	2	146	52	24.3948	50	69	0	0	1	0	0	0	0	0	0	0	0	0	0	0	0	0	0	0	1	5	0	0	3	0	0	0	0	0	7		1	2		25	7	0	0	0	0	0	0	1
8	39	2	156	61	25.0657	56	61	1	0	0	0	0	0	0	0	1	0	0	0	0	0	0	0	0	0	0	5	0	0	2	0	0	12	10	3	2		1	2		16	8	0	0	0	0	0	0	3
9	48	2	158	50	20.0288	48	56	1	0	0	0	0	0	0	0	1	0	0	0	0	0	0	0	0	0	0	5	0	0	1	28	15	0	0	0	1	1		1		0.5	2.5	12	0	0	0	0	0	0
10	65	2	153	65	27.7671	50	67	0	1	0	1	0	0	0	0	0	0	0	0	0	0	0	0	0	0	1	5	0	0	3	0	0	0	0	0	1	1		1		22	7	0	0	0	0	0	0	1.5
11	28	2	154	49	20.6612	41	52	1	0	0	0	0	0	0	0	0	0	0	0	0	0	0	0	0	0	1	2	1	0	3	0	0	0	0	0	2		1	2		16	8	0	0	0	0	0	0	3
12	44	2	155	46	19.1467	46	49	1	0	0	0	0	0	0	0	1	0	0	0	0	0	0	0	0	0	0	4	1	0	3	0	0	0	0	0	1	1		1		15	0	8	0	0	0	0	0	0
13	55	2	163	64	24.0882	76	86	0	1	0	0	0	0	0	1	0	0	0	0	1	0	1	1	0	0	1	5	0	0	3	0	0	0	0	0	1	1		1		3	4	0	0	0	0	0	0	3
14	67	1	161	53	20.4467	56	56	1	0	0	0	0	0	0	0	1	0	0	0	0	0	0	0	0	0	0	4	1	0	1	50	10	0	0	0	1	1		1		17	0	8	0	0	0	0	0	0
15	66	2	156	74	30.4076	50	96	0	1	0	0	0	0	0	0	0	0	0	0	0	0	0	0	1	1	0	4	1	0	3	0	0	0	0	0	3			3		4	8	0	0	0	0	0	0	3
16	39	1	175	73	23.8367	63	77	1	0	0	0	0	0	0	0	1	0	0	0	0	0	0	0	0	0	0	2	4	1	1	20	30	0	0	0	1	1		1		3	0	8	0	0	0	0	0	0
17	86	2	147	52	24.064	40	55	1	0	0	0	0	0	0	0	1	0	0	0	0	0	0	0	0	0	0	5	0	0	3	0	0	0	0	0	5			3		3	2	0	0	0	0	0	0	0
18	36	2	155	68	28.3039	48	70	1	0	0	0	0	0	0	0	0	0	0	0	0	0	0	0	0	0	1	5	0	0	3	0	0	0	0	0	1	1		1		7	0	10	0	0	0	0	0	0
19	62	2	154	67	28.251	50	68	1	0	0	0	0	0	0	0	0	0	0	0	0	0	0	0	0	0	1	5	0	0	1	30	10	0	0	0	1	1		1		9	0	8	0	0	0	0	0	0
20	62	1	171	61	20.8611	78	86	0	0	1	0	0	0	0	1	0	0	0	0	0	0	0	0	1	1	1	5	0	0	2	0	0	15	30	25	1	1		1		26	0	0	0	0	0	0	0	0
21	51	2	153	70	29.903	50	74	1	0	0	0	0	0	0	0	1	0	0	0	0	0	0	0	0	0	0	4	2	0	3	0	0	0	0	0	10			3		18	6	0	0	0	0	0	0	0
22	28	2	157	49	19.8791	55	57	1	0	0	0	0	0	0	0	0	0	0	0	0	0	0	0	0	0	1	3	2	0	3	0	0	0	0	0	2		1	2		5	6	0	0	0	0	0	0	0
23	58	2	147	48	22.213	50	52	1	0	0	0	0	0	0	0	0	0	0	0	0	0	0	0	0	0	1	2	1	0	3	0	0	0	0	0	1	1		1		31	0	8	0	0	0	0	0	0
24	84	2	150	43.5	19.3333	53	55	1	0	0	0	0	0	0	0	1	0	0	0	0	0	0	0	0	0	0	5	0	0	3	0	0	0	0	0	1	1		1		6	3	0	250	0	0	0	0	0
25	43	2	162	54	20.5761	54	58	1	0	0	0	0	0	0	0	1	0	0	0	0	0	0	0	0	0	0	5	0	0	3	0	0	0	0	3	1	1		1		8	0	12	0	0	0	0	0	0
26	65	1	160	60	23.4375	57	62	1	0	0	0	0	0	0	0	1	0	0	0	0	0	0	0	0	0	0	1	2	1	3	0	0	0	0	0	1	1		1		13	0	6	0	0	0	0	0	0
27	55	2	162	50	19.052	52	56	0	0	0	0	0	0	0	1	1	0	0	0	0	0	0	0	0	0	0	5	0	0	1	10	7	0	0	0	1	1		1			0	6	0	0	0	0	0	0
28	73	2	148	52	23.74	53	53	1	0	0	0	0	0	0	0	0	0	0	0	0	0	0	0	0	0	1	5	0	0	3	0	0	0	0	0	1	1		1		20	2.5	0	0	0	0	0	0	2
29	67	1	167	62	22.231	58	65	0	1	0	0	0	0	0	0	1	0	0	0	0	0	0	0	0	0	0	1	2	1	2	0	0	20	40	20	1	1		1		5	0	0	0	0	0	0	0	0
30	49	2	162	68.5	26.1012	50	73	0	0	0	0	1	0	0	0	1	0	0	0	0	0	0	0	0	0	0	3	1	0	1	29	10	0	0	0	2		1	2		10	9	0	0	150	0	0	0	0
31	29	2	154	53	22.3478	53	56	1	0	0	0	0	0	0	0	1	0	0	0	0	0	0	0	0	0	0	3	1	0	2	0	0	6	3	3	2		1	2		14	9	0	0	175	0	0	0	0
32	75	2	152	52	22.5069	48	59	1	0	0	0	0	0	0	0	0	0	0	0	0	0	0	0	0	0	1	5	0	0	3	0	0	0	0	0	1	1		1			2	0	0	0	0	0	0	2
33	26	2	157	51	20.6905	50	55	1	0	0	0	0	0	0	0	1	0	0	0	0	0	0	0	0	0	0	5	0	0	3	0	0	0	0	0	11			3		2	1	8	0	0	0	0	0	0
34	59	2	160	66	25.7812	51	69	0	1	0	0	0	1	0	0	0	0	0	0	0	0	0	0	0	0	1	5	0	0	3	0	0	0	0	0	1	1		1		18	0	6	0	0	0	0	0	0
35	68	2	156	43	17.6693	45	53	0	0	0	0	0	1	0	0	1	0	0	0	0	0	0	0	0	0	0	5	0	0	3	0	0	0	0	0	1	1		1		9	0	8	0	0	0	0	0	0
36	64	1	170	87	30.1038	67	87	0	0	0	0	0	0	0	1	0	0	0	0	1	0	1	0	0	0	0	4	1	0	2	0	0	46	40	8	1	1		1		8	5	14	1000	0	0	0	0	0
37	71	2	155	54	22.4766	47	58	0	0	0	0	0	1	0	0	1	0	0	0	0	0	0	0	0	0	0	5	0	0	3	0	0	0	0	0	12			3		11	5	0	0	125	0	0	0	0
38	48	1	177	68	21.7051	61	70	1	0	0	0	0	0	0	0	0	0	0	0	0	0	0	0	0	0	1	3	1	0	2	0	0	10	20	17	4			3		6	7.5	0	0	0	0	0	0	0
39	68	2	148	43	19.6311	44	45	1	0	0	0	0	0	0	0	0	0	0	0	0	0	0	0	1	1	0	1	1	0	3	0	0	0	0	0	3			3			0	0	0	0	0	0	0	0
40	48	2	158	51	20.4294	48	54	1	0	0	0	0	0	0	0	0	0	0	0	0	0	0	0	1	1	0	3	1	0	3	0	0	0	0	0	1	1		1		8	2	10	0	0	0	0	0	0
41	74	2	152	49	21.2084	50	52	0	0	1	0	0	0	0	0	1	0	0	0	0	0	0	0	0	0	0	5	0	0	3	0	0	0	0	0	1	1		1		10	0	12	0	0	0	0	0	0
42	77	2	151	45	19.736	50	49	0	0	0	0	0	0	0	1	0	0	0	0	0	0	0	0	0	0	1	5	0	0	3	0	0	0	0	0	1	1		1		5	1	12	0	0	0	0	0	0
43	58	2	157	50	20.2848	48	55	0	0	0	0	0	0	0	1	1	0	0	0	0	0	0	0	0	0	0	1	2	1	1	30	4	0	0	0	1	1		1		21	0	14	0	0	0	0	0	0
44	61	2	162	45	17.1468	52	58	0	0	0	0	0	1	0	0	1	0	0	0	0	0	0	0	0	0	0	5	0	0	3	0	0	0	0	0	2		1	2		5	0	0	0	0	0	0	0	0
45	81	2	142	35	17.3577	45	50	0	0	0	0	0	1	0	1	0	0	0	0	0	0	0	0	1	1	0	5	0	0	3	0	0	0	0	0	1	1		1		29	3	0	0	0	0	0	0	0
46	60	1	167	68	24.3824	63	69	1	0	0	0	0	0	0	0	1	0	0	0	0	0	0	0	0	0	0	5	0	0	2	0	0	35	30	5	3			3		6	0	8	0	0	0	0	0	0
47	65	2	154.5	44	18.433	48	48	1	0	0	0	0	0	0	0	1	0	0	0	0	0	0	0	0	0	0	5	0	0	3	0	0	0	0	0	1	1		1		13	0	12
48	39	2	152	46	19.91	52	52	0	0	0	0	0	0	0	1	1	0	0	0	0	0	0	0	0	0	0	4	1	0	3	0	0	0	0	0	13			3		11	8	0	0	0	0	0	0	3
49	52	2	161	47	18.132	51	53	1	0	0	0	0	0	0	0	1	0	0	0	0	0	0	0	0	0	0	5	0	0	3	0	0	0	0	0	1	1		1		37	0	8	0	0	0	0	0	0
50	47	2	162	53	20.1951	50	55	0	0	0	0	0	0	0	1	0	0	0	0	0	0	0	0	0	0	1	2	2	1	3	0	0	0	0	0	3			3		12	4	10	0	0	0	0	0	3
51	64	2	157	56	22.719	57	57	0	0	0	0	0	1	0	0	0	0	0	0	0	0	0	0	1	1	0	5	0	0	3	0	0	0	0	0	1	1		1		33	3	10		0	0	0	0	0
52	52	2	168	60	21.2585	65	65	0	0	0	0	0	0	1	1	0	0	0	0	0	0	0	0	0	0	1	5	0	0	3	0	0	0	0	0	13			3		15	5	0	0	0	0	0	0	3
53	77	2	158	58	23.2335	55	55	0	0	0	0	0	0	0	1	0	0	0	0	0	0	0	0	0	0	1	5	0	0	3	0	0	0	0	0	1	1		1		34	2.5	6	0	0	0	0	0	0
54	42	2	154	49	20.6612	42	60	1	0	0	0	0	0	0	0	0	0	0	0	0	0	0	0	0	0	1	5	0	0	3	0	0	0	0	0	1	1		1		1	0	6	0	0	0	0	0	0
55	43	2	158	50	20.0288	49	53	1	0	0	0	0	0	0	0	1	0	0	0	0	0	0	0	0	0	0	5	0	0	3	0	0	0	0	0	1	1		1		7	2	10	0	0	0	0	0	0
56	38	2	169.8	69.6	24.1398	76	80	1	0	0	0	0	0	0	0	0	0	0	0	0	0	0	0	0	0	1	5	0	0	2	0	0	20	15	1.5	3			3		5	8	0	0	0	0	0	0	3
57	81	2	153	43	18.369	56	60	0	0	0	0	0	0	0	1	0	0	0	0	0	0	0	0	0	0	1	5	0	0	3	0	0	0	0	0	1	1		1		12	0	10	0	0	0	0	0	0
58	50	2	169	55	19.257	55	60	1	0	0	0	0	0	0	0	1	0	0	0	0	0	0	0	0	0	0	2	2	1	3	0	0	0	0	0	1	1		1		3	0	10	1000	0	0	0	0	0
59	73	2	160	63	24.6094	52	70	0	0	0	0	0	0	0	1	0	0	0	0	0	0	0	0	0	0	1	5	0	0	3	0	0	0	0	0	1	1		1		10	5	0	0	0	0	0	0
60	65	2	156	75	30.8185	55	78	0	0	0	0	0	0	0	1	0	0	0	0	0	0	0	0	0	0	1	5	0	0	3	0	0	0	0	0	1	1		1		9	2	0	0	0	0	0	0	2
61	62	2	158	48	19.2277	55	63	0	1	0	0	0	0	0	1	0	0	0	0	0	0	0	0	0	0	1	2	1	0	3	0	0	0	0	0	1	1		1		9	0	12	0	0	0	0	0	0
62	68	2	163	61	22.9591	60	67	0	1	0	1	0	0	0	0	1	0	0	0	0	0	0	0	0	0	0	5	0	0	3	0	0	0	0	0	6			3		9	2	0	0	0	0	0	0	0
63	41	2	148	43	19.6311	40	56	0	0	0	0	0	0	0	1	0	0	0	0	0	0	0	0	0	0	1	4	3	0	3	0	0	0	0	0	13			3		12	5	0	0	0	0	0	0	0
64	44	2	163	43	16.1843	48	52	0	0	0	0	0	0	0	1	1	0	0	0	0	0	0	0	0	0	0	1	1	0	1	20	20	0	0	0	14			3			5	0	0	0	0	0	0	0
65	71	2	145	53	25.2081	45	52	0	1	0	1	0	0	0	1	1	0	0	0	0	0	0	0	0	0	0	5	0	0	3	0	0	0	0	0	1	1		1		24	3	0	0	0	0	0	0	2.5
66	65	2	154	51	21.5045	55	58	1	0	0	0	0	0	0	0	0	0	0	0	0	0	0	0	0	0	1	4	1	0	3	0	0	0	0	0	1	1		1		23	0	8	0	0	0	0	0	0
67	66	2	164.5	65	24.0205	50	68	0	1	1	0	0	0	0	0	1	0	0	0	0	0	0	0	0	0	0	5	0	0	1	45	20	0	0	0	1	1		1		5	5	0	0	0	0	0	0	3
68	63	2	158	61	24.4352	45	63	0	0	0	0	0	0	0	1	0	0	0	0	0	0	0	0	0	0	1	5	0	0	3	0	0	0	0	0	15			3		18	0	0	0	0	0	0	0	0
69	60	2	160	52	20.3125	50	56	0	0	0	0	0	0	0	0	1	0	0	0	0	0	0	0	0	0	0	5	0	0	3	0	0	0	0	0	15			3		27	0	0	0	0	0	0	0	0
70	63	1	160	64	25	58	68	1	0	0	0	0	0	0	0	1	0	0	0	0	0	0	0	0	0	0	5	0	0	3	0	0	0	0	0	1	1		1		7	5	0	0	0	0	0	0	0
[truncated: 233 more columns]
